# Supplementary material for: Bimodal MRI/Fluorescence Nanoparticle Imaging Contrast Agent Targeting Prostate Cancer
Source: Nanomaterials (Basel). 2024 Jul 10;14(14):1177. doi: 10.3390/nano14141177 (PMC11279443; doi:10.3390/nano14141177)
Supplement: Supplementary file 1 [file nanomaterials-14-01177-s001.zip]

Archive with 1 entries (1 files):
- nanomaterials-3076136-supplementary.pdf
